# Supplementary material for: Novel Food Safety Evaluation: Potentially Toxic Elements in Acheta domesticus (House Cricket) Reared on Seaweed-Enriched Diets
Source: Molecules. 2025 Oct 2;30(19):3958. doi: 10.3390/molecules30193958 (PMC12526370; doi:10.3390/molecules30193958)
Supplement: Supplementary file 1 [file molecules-30-03958-s001.zip]

Archive with 1 entries (1 files):
- molecules-3884480-supplementary.pdf
